# Supplementary material for: White Light-Photolysis for the Removal of Polycyclic Aromatic Hydrocarbons from Proximity Firefighting Protective Clothing
Source: Int J Environ Res Public Health. 2022 Aug 15;19(16):10054. doi: 10.3390/ijerph191610054 (PMC9407878; doi:10.3390/ijerph191610054)
Supplement: Supplementary file 1 [file ijerph-19-10054-s001.zip]

Archive with 2 entries (2 files):
- ijerph-1782937-supplementary.pdf
- SM.zip
